# Supplementary material for: Highly Efficient Biotransformation and Production of Selenium Nanoparticles and Polysaccharides Using Potential Probiotic Bacillus subtilis T5
Source: Metabolites. 2022 Dec 1;12(12):1204. doi: 10.3390/metabo12121204 (PMC9784637; doi:10.3390/metabo12121204)
Supplement: Supplementary file 1 [file metabolites-12-01204-s001.zip]

Archive with 1 entries (1 files):
- metabolites-2017587-supplementary.pdf
